# Supplementary material for: The Influence of 5′,8-Cyclo-2′-deoxypurines on the Mitochondrial Repair of Clustered DNA Damage in Xrs5 Cells: The Preliminary Study
Source: Molecules. 2021 Nov 22;26(22):7042. doi: 10.3390/molecules26227042 (PMC8623968; doi:10.3390/molecules26227042)
Supplement: Supplementary file 1 [file molecules-26-07042-s001.zip]

Archive with 1 entries (1 files):
- molecules-1480139-supplementary.pdf
